# Supplementary material for: Pyrosequencing assessment of prokaryotic and eukaryotic diversity in biofilm communities from a French river
Source: Microbiologyopen. 2013 Mar 20;2(3):402–14. doi: 10.1002/mbo3.80 (PMC3684755; doi:10.1002/mbo3.80)
Supplement: Supplementary file 2 [file mbo30002-0402-SD2.txt]

Primers used 1053-1510R 1053-1391R 1098-1510R 8-534R 517-1046R 343-1046R 1099-1510R 7-529R 528-1193R
Primers name U1 (V7-V9) U2 (V7-V8) A (V7-V9) B1 (V1-V3) B2 (V4-V6) B3 (V3-V6) B4 (V7-V9) Euc1 Euc2
Diversity Abundancy Diversity Adundancy Diversity Abundancy Diversity Abundancy Diversity Abundancy Diversity Abundancy Diversity Abundancy Diversity Abundancy Diversity Abundancy
Totalfastafile 1218 3453 145 3224 1899 417 1129 101 239
Totalidentified seq 1149 3024 144 2870 1705 346 1078 91 223
SuperKingdom
Prokarya 1149 3116 3024 6705 144 169 2870 5846 1704 3693 346 519 1078 1925
Eukarya 91 156 223 302
undefined 5 5 1 1
Phylum
Proteobacteria 267 373 1367 2557 18 18 900 1303 839 1351 142 159 184 201
Bacteroidetes 81 93 331 489 210 274 161 264 37 38 39 40
Verrucomicrobia 77 92 247 416 1 1 5 6 54 66 38 41
Cyanobacteria 9 13 50 106 2 2 26 62 24 82 10 10 10 10
Firmicutes 5 5 24 26 6 6 4 4
Actinobacteria 3 3 11 11 16 16 9 9 1 1 2 2
Planctomycetes 1 1 10 12 6 8
Chlamydiae 5 5
Nitrospirae 2 2 2 2
Spirochaetes 4 4 2 3 2 2
Acidobacteria 2 2 1 1
Gemmatimonadetes 1 1 1 1 7 11 3 3
Chloroflexi 2 2
Deinococcus-Thermus 3 3
Bacillariophytaplastids 675 2433 793 2871 123 148 1504 3908 521 1783 131 285 785 1610
Bacillariophyta 3 3 160 211
Euglenidaplastids 5 7 1 1 3 5
Chlorophycotaplastids 3 3
Chlorophycota 7 12 6 9
Eustigmatophyceaeplastids 3 6
Streptophytaplastids 1 1 3 3 2 2
Annelida 69 127 49 74
Arthropoda 1 1
Chytridiomycota 2 2
Ascomycota 1 1
Nemata 4 6
Mollusca 1 1
Rotifera 1 1
Undefined Phylum 30 102 166 195 197 264 69 106 21 22 16 17 4 4 6 6
Class
Betaproteobacteria 155 243 715 1595 8 8 527 742 380 546 56 62 98 112
Cytophagia 48 52 126 169 30 35 44 58 7 7 7 7
AlphaproteobacteriaCavalier-Smith 1992 41 47 327 470 7 7 264 402 246 400 55 65 45 47
Gammaproteobacteria 56 68 268 419 3 3 83 128 179 355 30 31 33 34
Sphingobacteria 24 32 148 243 36 46 78 121 12 12 15 15
Verrucomicrobiae 73 88 216 360 1 1 5 6 45 56 38 41
Bacilli 5 5 24 26 3 3 3 3
DeltaproteobacteriabacteriaCavalier-Smith 1992 9 9 44 51 19 21 29 45 5 5
Planctomycetacia 1 1 10 12 6 8
Epsilonproteobacteria 2 2 2 2 3 3
Flavobacteria 4 4 11 12 134 183 23 55 16 17 11 12
Chlamydiae(class) 5 5
Actinobacteria(class) 3 3 11 11 16 16 9 9 1 1 2 2
Spirochaetes (class) 4 4 2 3 2 2
Oscillatoriales (order) 7 11 42 98 2 2 26 62 23 80 10 10 10 10
Nostocales (order) 2 2 8 8 1 2
Clostridia 3 3 1 1
Opitutae 10 10 3 3
Gemmatimonadetes (class) 1 1 1 1 7 11 3 3
Nitrospira(class) 2 2 2 2
Acidobacteria(class) 2 2
SpartobacteriaSangwan etal. 2004 1 1
HadobacteriaCavalier-Smith 1992 3 3
Coscinodiscophyceaeplastids 201 704 147 604 49 65 127 324 159 571 19 24 319 686
Bacillariophyceaeplastids 449 1691 621 2238 62 70 1038 2967 285 1014 89 230 432 888
Bacillariophyceae 2 2 148 196
Fragilariophyceaeplastids 38 120 36 42 12 13 338 616 66 181 19 27 34 36
Fragilariophyceae 1 1 12 15
Conjugatophyceaeplastids 1 1 1 1 2 2
Trebouxiophyceaeplastids 2 2
S1:Datafromthepyrosequencing. Diversity:sumof amplicons differentfound in agiven category (Phylum, Class...). Abundancy:sumof amplicons found in agiven category (Phylum, Class...)Klebsormidiophyceaeplastids 1 1
Ulvophyceaeplastids 1 1
Ulvophyceae 6 11 5 8
Florideophyceaeplastids 1 1
Florideophyceae 1 1 1 1
Chrysomonada 1 1
Holotricha 1 1
Phyllopharyngea 1 1
Nassophorea 1 1
Litostomatea 1 1
Maxillopoda 1 1
Adenophorea 2 2
Chytridiomycetes 2 2
Hemiascomycetes 1 1
Ichtysporea 1 1
Bivalvia 1 1
Monogononta 1 1
Clitellata 69 127 49 74
Polychaeta 1 1
Undefined Class 30 33 243 325 214 284 111 332 29 30 22 23 3 5 2 2
